# Supplementary material for: Effectiveness of Cell-Free and Concentrated Ascites Reinfusion Therapy in the Treatment of Malignancy-Related Ascites: A Systematic Review and Meta-Analysis
Source: Cancers (Basel). 2021 Sep 29;13(19):4873. doi: 10.3390/cancers13194873 (PMC8508032; doi:10.3390/cancers13194873)
Supplement: Supplementary file 1 [file cancers-13-04873-s001.zip]

Archive with 1 entries (1 files):
- cancers-1343297-supplementary.pdf
